# Supplementary material for: ESI-MS Analysis of Thiol-yne Click Reaction in Petroleum Medium
Source: Molecules. 2021 May 13;26(10):2896. doi: 10.3390/molecules26102896 (PMC8153120; doi:10.3390/molecules26102896)
Supplement: Supplementary file 1 [file molecules-26-02896-s001.zip]

Archive with 1 entries (1 files):
- molecules-1190280-supplementary.pdf
